# Supplementary material for: Exploring the avian gut microbiota: current trends and future directions
Source: Front Microbiol. 2015 Jul 3;6:673. doi: 10.3389/fmicb.2015.00673 (PMC4490257; doi:10.3389/fmicb.2015.00673)
Supplement: Supplemental Figure S3 — Three dimensional non-metric multidimensional scaling plot of the binary Jaccard distances of genus-level phylotypes between samples. Phylotypes were constructed following classification using the assign_taxonomy.py script in QIIME 1.80 (Caporaso et al., 2010) against the Greengenes 16S rRNA gene database (May 2013 release). Plot was visualized using the “rgl” package in R. [file Presentation2.ZIP]

Archive with 1 entries (1 files):
- Figure S3.html
